# Supplementary material for: In Situ Electrochemical Formation of Oxo-Functionalized Graphene on Glassy Carbon Electrode with Chemical Fouling Recovery and Antibiofouling Properties for Electrochemical Sensing of Reduced Glutathione
Source: Antioxidants (Basel). 2022 Dec 21;12(1):8. doi: 10.3390/antiox12010008 (PMC9854563; doi:10.3390/antiox12010008)
Supplement: Supplementary file 1 [file antioxidants-12-00008-s001.zip]

Archive with 1 entries (1 files):
- antioxidants-2074625-supplementary.pdf
